# Supplementary material for: Tissue Distribution of Doxycycline in Animal Models of Tuberculosis
Source: Antimicrob Agents Chemother. 2020 Apr 21;64(5):e02479-19. doi: 10.1128/AAC.02479-19 (PMC7179585; doi:10.1128/AAC.02479-19)
Supplement: Supplemental file 2 [file AAC.02479-19-sd002.xlsx]

## Sheet: Sheet1
	Redrawn from Percy and Black, Pharmacokinetics of Tetracycline in the Domestic Rabbit Following Intravenous or Oral Administration, Can J Vet Res, vol. 52, pp 5-11
		IV dose (mg/kg)
		10
	Time	concentration
	0.08333	30
	0.16666	22
	0.3333	12
	0.5	9
	0.6666	8
	1	7
	2	4
	3	2.8
	4	2
	5	1.3
	6	0.9
	7	0.7
	8	0.5
	AUC estimate	26.1164
		ORAL dose (mg/kg)
		150	150
	Time	fed	fasted
	0	0	0
	0.166667	1.3	1
	0.3333	2	1.2
	0.5	2.9	1.7
	1	2.2	2.5
	1.5	1.7	2.6
	2	1.1	2.05
	2.5	1	1.5
	3	0.9	1.2
	3.5	0.7	1.2
	4	0.6	1.1
	5	0.45	1
	6	0.4	0.7
	7	0.35	0.6
	8	0.25	0.5
	AUC estimate	7.09169	9.83334
	BAV estimate	4.07312	5.6478
